# Supplementary material for: Modulation of Macrophage Inflammatory Responses by UDP-Glucuronosyltransferase-Mediated PGE2 Glucuronidation
Source: J Pers Med. 2026 Mar 13;16(3):160. doi: 10.3390/jpm16030160 (PMC13028322; doi:10.3390/jpm16030160)
Supplement: Supplementary file 1 [file jpm-16-00160-s001.zip]

Archive with 1 entries (1 files):
- jpm-4128388-supplementary.pdf
